# Supplementary material for: A Green Synthesis Strategy for Cobalt Phosphide Deposited on N, P Co-Doped Graphene for Efficient Hydrogen Evolution
Source: Materials (Basel). 2023 Sep 7;16(18):6119. doi: 10.3390/ma16186119 (PMC10532637; doi:10.3390/ma16186119)
Supplement: Supplementary file 1 [file materials-16-06119-s001.zip]

Archive with 1 entries (1 files):
- materials-2506705-supplementary.pdf
